# Supplementary material for: Genome-wide investigation of the TGF-β superfamily in scallops
Source: BMC Genomics. 2024 Jan 2;25:24. doi: 10.1186/s12864-023-09942-w (PMC10763453; doi:10.1186/s12864-023-09942-w)
Supplement: Supplementary file 1 — Supplementary Material 1 [file 12864_2023_9942_MOESM1_ESM.xlsx]

## Sheet: S1
Supplementary Table S1. The amino acid sequences of the identified TGF-β superfamily genes in three scallop species.
Gene ID	Sequence
AiTGFB-01	MTGEVRTFLLLALSVAISVQQPADQQNNLFDNKFLDNVDSQQKKEIIQAFESSLLNLFSLNARPRPKKDIKIPQYMIDLYKTHTKDPDVLSPNFNIRGKGVGTANTVRSFYHKDADDHPVEMTGCGEENNCVRVWFNVSNIPLEEVLTAAELRVFFDKDHSAVDSAKKGRLRVEILQVMRPIKKGQDSITRLLDVKHVSGRKNASWASFDVQPAVLKWKNSPESNHGLEVRILPYNNYPSKQPMKHVRLRRSTSASDEDWYLQRPLLVTYTDDNRGKARTKRSNSNRKSKRRRPRNRKRKRHKKFCRRKPLYVDFTAVGWTDWIFAPPGYHAYYCQGECEFPFSEHMNATNHAIVQDLVNSIDSKSVPKPCCVPTELSPISLLYVDEYEKVILKSYQDM…
AiTGFB-02	MIGKVLTRHFGNRRILVIVLFVVVGFGIPSHARMKAPTGLTPSTKSSNQTEVIERLSRFFGIDRVPARVIHKSPPQFMIDLYASITEPGGLVKRESPYRADVIRSFPDREWRQQMHFYYNVSYLSEGEKLLAAEFHIFKLNPRPSSEGEQMPPHVIEIKVYQVLDPEHINSPQGLKLLDAKRTSAHLHGWFVFQVKNAVNEWINGSAVNYGFLVTTTSSTGRHVNGSYVRFAQRKEHHESKQPILVAYTDDGMARHPSYISPNDENYMQIKKDILKKQRQRMRQFKGKDFLQAVRLLNEREREEDQLRNKHLQSILGTSEHTRRRRSTDQESDSTTSTSDQVKKKKKKLSKEERRQRKQRRREERRRKRQKRKRNKKKGKDKRALDYYRPYRRQRRNCA…
AiTGFB-03	MELRSGISAVLLVFVTYLHLRFTTATVSGVYRDNGVDRTERTTEFSSRDKREMQHEILTLLGLHHRPKPAGHSTTDYSAPRFMLNLYNSITSDGGIVDDTNKRVFDRNVTIENQVEPIDGSDVIMSFVNLAKKIKYLRRQRGRTFYFDFREVTQKETVVRAELRLYKERAGKWKKHNFQIQIYMIKQGKDPENYEILTESNLTVKANYQGWLTFNLTNAASLWTSMSAPNKGLFMKVIFLKKNRDVKPEKFGIVGRKGPDYKQPFMVGYFRSTQELHVRKTRAAVRRRMKEAAYSSDNEEEEEYSYTRALRRSPRRVPRQWPCQRRTLYMKFRDLGWQNWIIAPDGFKAFYCDGECSFPLGAHMNATNHAIIQTLVHLMTPYKAPSPGCAPTKLGSQSV…
AiTGFB-04	MKANVVIPPFILVHILLLKAVVECRSLLSVDPPRGSEQLTRTRRDDIDIEYEDYDDVSYMDIMPKPFIVDDMRQFVLPPSLPLSQESEESIQLPDLSNQAPEYMMELYKQYSSKRLASPESSIVRSFTNINQGDEISGNTFTERQSRVHTMIFNITSISLDEVVDLAELRLFTLVENDRNAYIGVDRKVSVFEVIPVNDQPYKLINSKHIYGRNSNWETFDVTSAVKRWVADINSVQILEIRIENVFHSVSYGEMDIEARPKTRTEPLLVVFSSEYSKSKLHMKERHEMVTHEMDSFDIMGDINGTQTNHTESNTLQKRFKRRANKKGTVCRRRSLYIQFSDIDWDRWIIAPQGYQAYQCVGKCYFPFSDYLSPTKHSIIQTLLNSKNPQKANRACCVP…
AiTGFB-05	MFRTIRLTVWLAVLACVVLSREASVGPQNVLLNESIKTLLGFKDELPRGHHSSPYGVGQEAPKYMLDLYERFRNSQISKGHLSGNTVRSIHAEIAEVNGEEMFVFNLTSIIPSERLLSAEIHLYKKKMKKSRRRRRDLELLMYEIAPHYMTENGKITMRAESFGWQWYDVTDAALSCLAARRDTPHLFALKFQFEKHNGKVKDVALKKFIRHHSLPFLIIYSNDTQNNELDSLETLTEKVHKEKDEEEDSDFVSSDPDKFVEYSLSFANGKFKSEPDSNDHSQDQTANSAQRRQKRSIYDNEIPENPQEYENFHRKFNIPQTHPNILQSRRESRHKISDSRLIPYPDDQKRKNRKNSRKNRKNRRKNRRRKNKNANLLFPKEWDRFRGTGTETEEQQNS…
AiTGFB-06	MCEEVRKSESSEFLLGVYQHLLKGGTLETASGHGRRTIGVMLSDTIRSVHSKGVISQGNQHELYFRIPKRDYVEQFHQVEIRIKTEQLQSLKKRITLKIRKNGVDIRKMLFRHKSFQDGADSVWDVTSFVRPWINNIRGTLDVRLGYQVPAPSTVKNRVNILKRLTDYENIKAVLVLFSKDKDILNARFKQDGMNSFNDTDNNGTIRTRRSTKKSNRTNRKRKLCQVKNFEVDFNTIGWGKWIVHPKHFNAKVCVGICPSPIKDSLSPSNHAMLQGMMRANTRGRKRKVSMPCCVPTKLKPQSMLYYEGNELVVRHHNDMVVDECGCR*
AiTGFB-07	MIVYELSRTVVLTVLLVILHLTIVQSKPALSASKEVSEAEAEIDISQLRIEAFKQSILDQLGDSLPSNVSNVTHSIETKRQKIREFRDYLISKNDMQHLPDSEEMKSESKRIQHTYKGAYSHQKSTDRDVDGPVVLFDIQEQIPKDLYRELIVFSATLQLLKRQTNLSDSNTKQSSKMNIKVFNIERNTNSKLVRGKQVSSKTVDTSLAGWEELDITDVTQGWIDNPESNLGLMLLSDTHNITNFISFTDENLMLRKLRNDEGKHLPIHSPDSSVPFLKLDAEERPILKRVKRQAGRRDCIQGDGEDRCCRFRTQINFHDIGWNWVIAPTEYEAFHCEGSCPDRFKMANTFTGIKSTLHKMDPSRFSAPCCIPSSFKPLTILHEDAYHNLVFTDLADMV…
AiTGFB-08	MHHICHPLLFSVLFSAVYAVAINQPNNTYQTLEQVNKDLPSIPKHDTLTDEIYDDDYYSELALERARAKNNIEYEYDMLNDTANSTDYYYYEEIEQVKNPKQQKCQMCTIRDEQKRHRVEAIKNRISHVLKLDVLGMPNTTAKRLPKVPSFLRLREKYENAQMQSDSPNSRKEEKLRYQDVQEEYGQPERTYSFARELPAEMDQQFPNTIYFDMQDSPEKETNKALLWVYISPDDIIDRNMTEIYVYTIDPPGKFSKVPTKREIGRRKRHYMKASGWHHFDILDEVQKWTYRTHLNLGLVVEALDETGHNLVVLPPTFGDDDGYEPMLDLRTSLRKSTRSKRSTELYCDTREETACCRYPLEVDFVAFGWDFVIAPLTYAAYYCAGECKGEQLDDTLHA…
AiTGFB-09	MGYAAVFTILYLVVITDFVMSSPRRSERQTGKRFFGSYFRRDSRNDAQEIARVKQITSITKSNSEEKGTLTLDDSEVLTKRTNIGESEDYPQNATLDLSNDTKSFLSESELDVDDTRISENTTDSVLPDGVKQQLSNTTDSVLPDGVIQQLSGTTETRPQNKVDMMKLREQQHVENIKRRVLEKLRLDAPPKLNGPRPALPFKYLQQQYMSDGMDRRRRHRTHPNFYARKKQVVVMGSDVTAECINKKGTGCYHFDVEDKVNPKDIYSAEIWIYKLFHHHDPHIQTFIMSELKQDQKGRRRPKNMVNRLETPIKYGWLKINVKKSVIRWLQKPRQNDGISILCRSCIRKNPRTIFSFKNDTRPFLVITTKKGHNVRQRRSTPHECTESSTECCLKPLTI…
AiTGFB-10	MCGHVTPVVCALTSLLVLVSCVQDCSPPPTDMESYSSQLEKFKATQVIKSRILGGLGYKDRPFPATSLKKSSACQLLKIVNDNDSATTSPKGDYYAELQEMISFSEPADRFQDDNIIQFKVVRDSQGRKLEVKSANVLVKLKYRGSKNRPRTSCRPKNRRSDVKKKHRKSGCKITILLSTVDDDGTPGEVVTSLRADVKKTHWFKLGIPKQLVENAMLSKEQILKLHILCRGCRRRIQLVLVHGSRRRRKSKGDKRKGSLRVMRPRKRPKRRLSRTRPFLILHTKVETYIRSRRDISGDEGTCTGQDLCCKSNLLFSFHEVGWNDWILYPASFNTGICSGACPVVPLGSRDHTTLQRTNCSATQLAPLRMMYYDTSGNILTSSLPNMIVERCGCR*
AiTGFB-11	MALLNYLYLVVVTLGVFEEVSSTSRTQRVSQHRPLSQYELDLYELMRKEDTEPSTKTGERWTTDNSSERRAIHVLSPQFGNFGKKLYFDLTPIPTNAIITRAEVVFSASDSATEIGGITLQDSDVVNVQFQQQARFRSHDRKDQRHQPLLVVFENIDTDTFFQKTNHARTRRANENRRDDLSSTPNESEECGLQPLTVHFGEIGLDGIILPTSYETGICVGSCKKLQMNQTMYPTFYTYLNSLLGAATLHCVPVTFKPLTVTRIDKGGMINIVQMENMKVSSCGCM*
AiTGFB-12	MALLNYLSLVVITLGVFEKVSSTSVTPRVYPHRPLTQYELDLYEIMRNEDTDPSRRTGERRTADTSLNSRSERRAIQFLSPQFGNFGRRLYFDLTPIPTNAIITRAEVVFSASDSATEIDGITLQDSAVVLHGNSTTSAYKIDVSDALHTETTRGHSNFVVNVQLQQQANFRFHSHDRRVQRHQPLLAVFENIDTDPFLRTTNYARARRSTENRRNDSSSAPTESGACRLQPWTVDFGEMGLDIIIPTSYEANVCVGSCDTLVDQSTSKFHTYLKSLHHTMTFCCVPITYNPLSIIHMDIQGTISFAHLENMQVASCGCV*
CfTGFB-01	MIGRVKTLLLLALSVAVTVQQPTDQQNNLFDNKFLDNVDSQQKKEILEAFESSLLNLFSLNARPRPKKDIKIPQYMIDLYKTHTSDPDVLSPNFNIRGKGVGTANTVRSFYHKDVEEHPVQMTGCDEENCVRVWFNVSNIPVEEVLTAAEFRVFFDKDHSAIENSVKKGRLRVEILQVMRPIKKGQDSITRLLDVKHVSSRKNASWASFDVQPAVLKWKNSPDSNHGLEIRILPYNNHPSKQPIKHVRLRRDTTNSEEEWHLQRPLLVTYTDDNRGKSRTKRSSGRKSKRKRPRNRKRRRHKKYCRRKPLYVDFTAVGWTDWIFAPPGYQAYYCQGECEFPFSEHMNATNHAIVQDLVNSIDSKSVPKPCCVPTELSPISLLYVDEYEKVILKSYQDMV…
CfTGFB-02	MIGKVLTRLFGNRRILVIVIFVVVGFGIPSHARMKVPAGLTPSTKPSNQTEVIERLSRFFGIDRVPARVIHKSPPQFMIDLYASITEPGGLVKRESPYRADVIRSFPDREWRQQMHFYYNVSYLSEGEKLLAAEFHIFKLNPRPSSEGEQMPSHVIEIKVYQVLDPENINSPHGLKLLDAKRTSAHLHGWFVFQVKNAVNEWINGSAVNYGFLVTTTSPSGRHVNGSYVRFAQRKEHHESKQPILVAYTDDGMNRHPSYISPTDENYMQIKKDILKKQRQRMRQFKGKDFRQAIRLLNEREREEDQLRNKHLQKILGTTEEPRRRRRSVGEDPGSSDTTSSSSGLVKKKKKLTKEEKRLRKERRREERRRRRQKRKRNKNKGKDKRALDYFRPYRRQRR…
CfTGFB-03	MELPFVVSVLLTVCISYLHVRVVTATVSGVYRDNGVDRTERTSEFSGRDKREMQHEILTLLGLHHRPKPAGHSTTDYSAPRFMLNLYNSITSDGGIVDDGNRAQFDRNVTIENEIEPIEGSDVIMSFVNHAKKIKHLRRQRDRTFYFDFSEITPKETVTRAELRLYKERAGKWKKHKFQVQIYMIQQGNNPQNYEIVTESNLTVRANYQGWLTFNLTNAASHWTYSPTTNMGLFMKIIFLKKNRDVKPEKFGMVGRKGPEYKQPFMVGYFRSTQELHVRKTRAAVRRRMKESAYANDDEEEQYSYTKALRMPRQWPCQRRTLYMKFRDLGWQNWIIAPDGFKAFYCDGECSFPLGAHMNATNHAIIQTLVHLMTPYKAPSPGCAPTKLGSQSVLYFDHN…
CfTGFB-04	MKANVVIPPFILVHILLLKATECRSVLSVDLPRGSEQLTRTRRDDIDDDYEEYDDSLDIVSTPLSADDMRQFILPGSLPLSPKPEESIQLADLSNQAPEYMMELYKQYSKRLSSPESAIARSFTNINQDEETVKTLTEQQSRVHTMIFNITSISIDEVVNLAELRLFTLVERDRNAYIGVDRKVSVFEVIPTNDQPYKLINSKHIYGRNSNWETFDVTSAVKRWVRDINSVQILEIRIENVFHSVSYGEMDIDARPKTRTEPLLVVFSSEYSKNKLHMKERHEMVTHEMDSFDFIGDLNDTQTNQSESNTLQHRFKRKSHKKVTVCRRRPLYIQFSDIDWDRWIIAPQGYQAYQCVGKCYFPFSDYLSPTKHSIIQTLLNSKNPKQASRACCVPTKLDP…
CfTGFB-05	MSFKAMFHTVNLTVLLGVLTCVVLSREVPDGPQNVLLDESVKTLLGYKDQHPRDKVSSPYGVGQEAPKYMLDLYDRFRNSQISKGHLSGNTVRSIHAEIAEVNGEEMFVFNLTSIIPSERLLSAEIHLYKRKMKKARRRRRDLGLLMYEIAPHYMTENGKITMRAESFGWQWYDVTDAALSCLAARRDTPHLFALKFQVEWQNGKVKDVALKKFIRHHSMPFLIIYSNDTQNNELDSLENLAEKMHKEKKEDSDLVSSNTDSLIDFSRRFTDDKLNSEIDSNDHSQDKASRSVQRRQKRSIFNNEIPEDPADYDKFHRKFNIPQTHPDILQSRRESRHKISDSRLIPYPDEDRRKNRRTNRKNRKNKRKNRRRKNKNSNLLFPKEWDRFRGTGTEENQH…
CfTGFB-06	MFLHNRVLVLGLALTNISGILLVVCIDEEFFNDDILPGGEPETTEFLLGVYRRLLGGGSLENASGHGRRTLGVALSNSVRSINSKGVVSWDSHQEIHFQIPTRSHMEQFHQAEIRIKTKYLQSLKKGVVVEIQRNNNKIRTTSFRHEPFIDGLDTVWDVSSAITPWINGFHGQLDIAFSYEVPGTVSSLKNRLKILQGLREYKKIKANLVLFSKASNFMNVHFKHAVLRPINSTENISSRAKRSRRETKKSNRTNRKRKSCQVRDFEVDFNTIGWGKWIVHPKHFNAKMCKGICPSPIKESLSPSNHAMLQGMMRANTRGKKRKVAMPCCVPTKLKPQSMLYYEGEELVVRHHEDMVVEECGCR*
CfTGFB-07	MILYVVSRTVVLTVLLVALHITIVDCKPALSASQQVSEAEKEIDISNLRIEAFKQSILEQLGDSLPSNVSNVTHSIETKRQKIREFRDYLRSKNDMQHIPDKEEMESESKRVRQTYKGDYRQQRLTPAGLEGPVLFYDIQETLPKDIYRELVVFSATLNFFKNQTNVSASNKTQESLMDIKVFNVERNKDLNLVKGKQISSKTIDISISGWEAVDISEAVQDWIDNPQSNQQDWIDNPQSNHGLLLSSDTHNITQIINFAEDKLMLKRLHKHYDEGKDVHLPTHSLDSFTPLLQLDAEERPILKRVKRQAGRRDCERGDGEDRCCRFRTQINFRDIGWDWVIAPTDYEAFHCEGTCPDRFKMANTFTGIKSTLHKMNPSRFSAPCCIPSSFKPLTILHE…
CfTGFB-08	MHRLFHSLLFLVFLSTVCAVAINQTNDTYQALEQESKEITSIPEQEKLTEPLYTDDYYSEILPELTLGRDGNADIENDALNDTTNATSYYDYEEIKEPKQKKCQMCRIRDEQKRHRVEAIKNRISHVLKLDVLGMPNTTAKRLPKVPSFLRLREKYENAQMQSDSPSRRKEERLRYQDVQEEYGQPERTYSFAKELPADMTSEFENTIYFEMQVAPEKEINKALLWVYVNPDDIIDKNMTEIYIYTIDPPGKFSKVPTKREIGRRKRHYMKAAGWHHFDILDEVQKWTYRPHLNLGLVAEALDETGRNVVVLPPTFGVNDGYEPMLDMRTSLRKSTRSKRSTELYCDQREETACCRYPLEVDFVAFGWDFVIAPLTYAAYYCAGECKGEQLDDTLHAHV…
CfTGFB-09	MGHATICMALLYFATIGCLVFSSPRRTAGEGEEELLLIDSNSDTHNNSEKYDNAQKVDIIDPSIEGPRQTKSYHKVKGTLNIDGNNLESSTTSNINSTDEYAPISNLNETNINNKTEMDTFTGTNFTGNETSDLMNGTIKSNPRTIPSGIVATGTGVKTKADSKPRVSVNMMKLKEQEHIESIKRRVLEKLRLDAPPQLSGPRPALPFKHLHQEYLSDGVDPGRRRRTLPEFYARKKQVLVMGTDVTTECTNRKSTGCYHFDVAGKVNPNHVFAAEIWIYKLFNQYDPHLQTFIVSELRQDFQGRRRPKNMVNRVETHMKYGWLKIEVKRSVMRWLQKPRQNDGIAIICKSCKRKNPRTIFSYKNDTRPFLVITTKKGHNVRTPRSTPRICTEQSTECC…
CfTGFB-10	MYGHVTPVVCALTSLLVMVTCARDCSSPQTKMESYTSRLEKFKATQVIKNRILGGLGYNDRPFSSASPIRKVSACKLFNIIDDDETTTDPPRGDYYAELLEVISFSEPAESFRDENIIQFKVVRDSQGRNLEVKSANVLVKLRYRRSKMRGRTSCRQKNRRSDVKKKSRRSRCKIIIVLSTVSQDGTPGEVVTTLRADVKKTHWFKLGIPKQLVENAMLSEDQILRLRVHCRGCGRRVQLVLVHGSRRRRKSKGGKRKGSMRVMQPRKRPKRRLSQTRPFLILHTKVETFIRSRRQTSMDQGICTGQDICCKSDLLFSFQEIGWSDWILYPATFITGICSGECPVIQSRLHDQTSPDSMNCTATQHAPLRVMYYDTSGNILTSSLPNLIVERCGCRQTH*
CfTGFB-11	MKASCVNVKRRLFWYYNLFYIILLLACFTRVRQDDLLESLYRNMRYTPDHKDYIPAITLRRFLQLSETDNDPSYRRETVNKVDSNPENYKQINIFYSKQVGGEQIFNVSRKIGSISKIQRADIVIKDYDHSFRRVRVLLLTRPHICRYHHWKIAKWTFEGHALNVTRHVRHHLQKGQSIIKIQACVNNRENYLQCRAFSKFSIALVIQLNVNLNVWHEVSTPYVDVLNMLSEREKKQSRIKRSENDAITETPMPDTQVPGQPSVEHVESDICHVHPWTVAFADIGWHYVTAPLTVQANVCSGECPSPLASHPILNFTYQSVIVDLYRSYHGHSTSGIPPEPCCTPTAMSPLSVYFTEEDGSHTLMTLEAIRVTACGCR*
CfTGFB-12	MASLCELFINVYLVVIIIENGVRCTPISTEHQSNEQDFIRQNFGTDESARLNLNRQLTQYELDMYEIMRSQDSDLTRRTLDESFQRPSAREAIHFLRPQFGNFGRRLYFNLSSIPTNVNITHAEVVFTSPNSATQISGITIPDHEPTSVLHGSSTTTGYKIDISEILQTETISHQANLEVNVQLRHRTDFRIRSYDRRVQRLQPMLTVFENIDTEPFLRTNNPTRSRRSSESTNDQTSAESETCHLQPWTLDFNEIGLNSVRYPTTYEANICIGTCNIPFRNPLMNFTYYAYLKNLYHFVTNYTMTDSVPTACCTPATYGALSVIYVDKTNGLYVIERFENMQVTSCGCR*
MyTGFB-01	MIGGVRTLLLLALSVAVTVQQPADQQNNLFDNKFLDNVDSQQKKEILEAFESSLLNLFSLNARPRPKKDIKIPQYMIDLYKTHTRDPDVLSPNFNIRGKGVGTANTVRSFYHKDAEEHPVQMTGCGKENCVRVWFNVSNIPVEEVLTAAEFRVFFDKDHSAVENSIKKGRLRVEVLQVMRPIKKGQDSITRLLDVKHVSSRKNASWASFDVQPAVLKWKNSPDSNHGLEVRILPYNNHPSKQPIQHVRLRRATTNSEDEWHLQRPLLVTYTDDNRGKSRTKRSSSRKSKRRRPRNRKRRRHKKYCRRKPLYVDFTAVGWTDWIFAPPGYQAYYCQGECEFPFSEHMNATNHAIVQDLVNSIDSKSVPKPCCVPTELSPISLLYVDEYEKVILKSYQDMV…
MyTGFB-02	MIGKVLRRLFGNRRILVIVIFVVVGFGIPSHARMKVPAGLTPSTKSSNQTEVIERLSRFFGIDRVPARVIHKSPPQFMIDLYASITEPGGLVKRESPYRADVIRSFPDREWRQQMHFYYNVSYLSEGEKLLAAEFHIFKLNPRPSSEGEQMPSHVIEIKVYQVLDPENINSPHGLKLLDAKRTSAHLHGWFVFQVKHAVNEWINGSAVNYGFLVTTTSPSGRHVNGSYVRFAQRKEHHESKQPILVAYTDDGMNRHPSYISPTDENYMQIKKDILKKQRQRMRQFKGKDFRQAIRLLNEKEREEDQLKNKHLQKLLGTTEQTRRRRRRSVGEDPGSDTTSSSSGLVKIKKKLTKEEKRLRKERRREEKRRRRQKRKRNKKKGKDKRALDYFRPYRRQRR…
MyTGFB-03	MEIRSAVSVLLMVCISYVRLTTATVSGVYRDNGVDRTERTAEFSGRDKREMQHEILTLLGLHHRPKPAGHSTTDYSAPRFMLNLYNSITSDGGIVDDGNRPQFPRNVTIENEIEPTEGSDVIMSFVNHAKKIKHLRRQRDRTFYFDFSEITPKETVARAELRLYKEKAGKWKKHKFQVQIYMIQQGDNPENYQIVTESNLTVRANYQGWLTFNLTNAASHWTYSPTTNMGLFMKIIFLKKNRDVKPEKFGIVGRKGPEYKQPFMVGYFRSTPELHVRKTRAAVRRRMKESAYANDDEEEQYSYTKALRRTPRRAPRQWPCQRRTLYMKFRDLGWQNWIIAPDGFKAFYCDGECSFPLGAHMNATNHAIIQTLVHLMTPYKAPSPGCAPTKLGSQSVLYF…
MyTGFB-04	MKANVVIPPFILVHILLLKATECRSVLSVDLPRGSEHLTRTRRDDIDDDYEEYDDSLDIVSTPLTADDMRQFILPGILPLSPEPEDSIQLADLSNQAPEYMMELYKQYSSRRLASPESAIVRSFTNINQDEETVGSTTFTERQSRVHTMIFNITSLSMEEVVDLAELRLFTLVEKDRNAYIGVDRKVSVFEVIPSNDQPYKLINSKHIYGRNSNWETFDVTSAVKRWVRDINSVQILEIRIENVFHSVSYGEMDIDARPKTRTEPLLVVFSSEYSKNKLHMKERHEMVTHEMDSFDFMGDLNDTQTNQSESNTLQHRFKRRSNKKGTVCRRRPLYIQFSDIDWDRWIIAPQGYQAYQCVGKCYFPFSDYLSPTKHSIIQTLLNSKNPKKASRACCVPTK…
MyTGFB-05	MSFKVMFHTVNLTVLLGVLVCVVLSREVSDGPQNVLLNEAVKTLLGFKDEHPRDQISSPYGVGQEAPKYMLDLYDRFRNSQISKGHLSGNTVRSIHAEIAEVNGEEMFVFNLTSIIPSERLLSAEIHLYKRKMKKARRRRRDLDLLMYEIAPHYMSENGKITMRAESFGWQWYDVTDAALSCLAARRDTPHLFALKFQVEWQNGKIKDVALKKFIRHHSMPFLIIYSNDTQNNELDSLENLAENMHKEKKEDSDFVSSNTGSLIDFSRRFADDKLNSEIDSNDHSQDKTSKSVQRRQKRSIFNNKIPEDPADYDNFHRKFNIPQTHPDILQARRESRHKISDSRLIPFPDEDRRKNRRNNRKNRKNKRKNRRRKNKNSNLLFPKEWDRFRGTGTEENQH…
MyTGFB-06	MALKKMFLYNRIVVLGLTLVNLSGIVCIGEEVFNDDILPGGEPEPTDFLLGFYRRLLGGGSLENASGHGRRTLGVALSNSVRSIHSKDVVSWDSHQEIHFRIPKRSHTEQFHQAEIRIKTKHLQSLKKGVVLEIRKNMNKIRTTLFRHKPFIDGLDTVWDVSSAITPWMNGFHGQFDITFAYEVPGTVSTLNNRLNILKGLREYNKSKSILVLFSKDTDVMNVFFKQAGLRPTNSTENNYSRAKRSRRETKKSNRTNRKRKLCQVRDFEVDFNTIGWGKWIVHPKHFNAKMCKGICPSPIKDSLSPSNHAMLQGMMRANTRGKKRKVSMPCCVPTKLKPQSMLYYEGEELVVRHHEDMVVEECGCR
MyTGFB-07	MILYVVSRTVVLTVLLVALHLTIVDCKPALSASQQVSEAEKEIDISNLRIEAFKQSILEQIGDSLPSNVSNVTHSIETKRQKIREFRDYLRSKNDMQHIPDKEEMESESKRVRRTYKGDYKQQRSNPTDLEGPVLFYNIQETLPKDIYRELVVFSATLQLFKKQTNTSASNKTQQSLMNIKVFNVERNENLNLVKGKQISSKTIDVSISGWEAFDISAATQNWIDNPQSNHGLLLSSDTHNITQIVSFAEDTLMLKRLHNHYDEGRDVHLPKHSSDYFIPLLKLDAEERPILKRVKRQAGRRDCTQGDGEDRCCRFRTQINFRDIGWNWVIAPTDYEAFHCEGTCPDRFKMANTFTGIKSTLHKMDPSRFSAPCCIPSSFKPLTILHEDAYNNLVFTDF…
MyTGFB-08	MHRLFHSLLFLVMLSTVYAVAINQTNDTYQALEQESKELTSIPEQEKITQPLYTDDYYSEILPELTLRRDDNADIEYDVLNDTTNATSFYDYEEVKEPKHKKCQMCRIRDEQKRHRVEAIKNRISHVLKLDVLGMPNTTAKRLPKVPSFLRLREKYENAQMQSDSPSRRKEEKLRYQDVQEEYGQPERTYSFAKELPADMSSEFENIIYFDMQVAPEKETNKALLWVYINPDDIIDKNMTEIYVYTIDPPGKFSKVPIKREIGRRKRHYMKAAGWHHFDILDEVQKWTYRPHLNLGLVVEALDEAGRNVVVLPPTFGVNDGYEPMLDMRTSLRKSTRSKRSAELYCDQREETACCRYPLEVDFVAFGWDFVIAPLTYAAYYCAGECKGEQLDDTLHAHV…
MyTGFB-09	MGHAAICMAFLYFATIGCLVISSPRRTTGEGEEKLILIGSNSDIHNNSDEDPGTEDPRQTKSYHKVKGTLNMDGNNLDSSKTADTNSTDEYTAILSLNEFNNNKTELGSLIGTDNTGNETSDGMNKTVKSNQRTIPSGIVTDETGVKTKTDSNPGAVVNIIKLKEQEHIENIKRRVLEKLRLDAPPKLSGPRPALPFRHLHQEYLSDGADPGKKRRTLPEFYARKKQVLVMGTDVTTECTNRKSTGCYHFDVAGKVNPNHVFAAEIWIYKLFNQYDPHLQTFIVSELRQDMHGRRRPKNMVNRVETHMKYGWLKIEVKRSVIRWLQKPRQNDGIAILCKTCKRKNPRTIFSYKNDTRPFLVITTKKGHNIRKARSTPRICTERSTECCMKPLTINFHDI…
MyTGFB-10	MYGHVTPVVCALTSILVMATCVRDCSSPQTNMESYMSRLEKFKATQVIKSRILGGLGYNDRPFSATSPIRKVSACKLFNIIDDDDDTTTDPPRGDYYAELLEVISFSEPAESFRDENIIQFKVVRDSQGRKLEVKSANVLVKLRYTRSKKRGRSSCRQKNRRSNLKKKPRRSRCKLIIVLSNVSEDGTPGEIVTTLRADVKKTHWFKLGIPKQLVENAMLSEDQIIRLHVHCRGCGRHVQLVLVHGSRRRRKSKGGKRKGSMRVMQPRKRPKRRLSQTRPFLIMHTKVETFIRSRRQTSGDEGICTGRDICCKSDLLFSFHEIGWSDWILYPAAFTTGICSGGCPVVQRGLHDQTTSDSTNCSAIQTAPLRVMYYDTSGNILTSSLPNLIVERCGCR
MyTGFB-11	MKEGCVNVKYRLFCYYSLFYITLLFVCFTRVRQDELLKSLYRNMRYTPEHKDFIPAITLRRFLQLTDTDNDPSYRRQAVYKLDSNTDNYEQVKIFYSKQVRGEQSFNVSRRIANISKIQRADIVIKDYDHSLKRVRVSFQTGPHTRRYHHWKIAKWSVEGHALNVTRHLRHHLRKGQSTIKIQVCVKNRENFLQCTGFGKFSIALVIQLNVNLNVWHEFSTPYMDVLDKLSEREKYQTRIKRSGNDEITETPIQDTQVPGESTVEIVESNICHVHPWSVAFADIGWYHVLAPLTVQANFCSGGCPSPLSSHPSLHFTFQSVIVDLYRTYYGHSSATGMPPEPCCTPTAMAPLSVYNTEDDGSHTLMRLEAVRVTSCGCR
MyTGFB-12	MASLRELFMNVYLVVIIVDNGVRCNPISSEHQSNEQDFIRQSLGTDESASSNLNRQLTQYELDMYEIMRRQDSDLTRRTTDESFQHQPAREAIHFLRPQFGNFGRRLYFNLSSIPTNVNITHAEVVFTSPNSATQISGITIPDHDPTSVVLHGSSTTSGYKIDVSEILQTETISHQPNMEVNVQLRHQTDFRLRSHDRRVQRLEPMLSVFENIDTEPFLRTNNPTRARRSSESTNAHTSTESETCHLQPWTLDFSEIGLNSVRYPTTYEANICVGNCNRPFSSSLMNSTHYAYLKNLYHFVTNYTMTDSVPSACCTPATYGPLSVIYLEKRNDLYVIERIENMRVTSCGCR

## Sheet: S2
Supplementary Table S2. The statistical results of the expression profiles of TGF-β superfamily genes under heat stress and hypoxia stress in A. irradians, C. farreri and M. yessoensis.
Gene ID	baseMean	log2FoldChange	lfcSE	stat	pvalue	padj
AiTGFB-01	1803.51	-0.26654	0.191285	-1.39342	0.163493	0.363167
AiTGFB-02	1435.15	0.390775	0.196864	1.985	0.0471444	0.162922
AiTGFB-03	3026.23	-0.177646	0.133095	-1.33473	0.181963	0.387288
AiTGFB-04	378.64	-2.31607	0.411335	-5.63061	1.8e-08	1.36e-06	**
AiTGFB-05	2529.04	0.0964769	0.235017	0.410511	0.681431	0.826793
AiTGFB-06	1.22332	-3.83905	3.55873	-1.07877	0.280691	NA
AiTGFB-07	76.557	-0.970382	0.466877	-2.07845	0.0376678	0.139608
AiTGFB-08	2304.66	-0.494305	0.450037	-1.09837	0.272044	0.493934
AiTGFB-09	27.2111	-0.0316481	1.29521	-0.0244347	0.980506	0.989873
AiTGFB-10	3.41324	-0.149812	2.78878	-0.0537197	0.957159	0.979401
AiTGFB-11	250.796	-0.196456	0.463216	-0.424112	0.671484	0.820617
AiTGFB-12	8.50338	-4.30568	2.46472	-1.74692	0.0806505	0.230559
CfTGFB-01	2025.7	-1.19389	0.241747	-4.93859	7.87e-07	4.42e-05	**
CfTGFB-02	1037.22	-0.15635	0.368529	-0.424253	0.671381	0.822698
CfTGFB-03	838.247	-0.381993	0.290375	-1.31552	0.188337	0.394085
CfTGFB-04	61.5376	-3.42721	1.10096	-3.11293	0.00185242	0.0166491	*
CfTGFB-05	1398.16	-0.469182	0.369444	-1.26997	0.204097	0.413774
CfTGFB-06	0.156191	2.20818	5.5724	0.396271	0.691905	NA
CfTGFB-07	229.135	-4.10535	0.762562	-5.38362	7.3e-08	6.03e-06	**
CfTGFB-08	2376.79	2.80026	0.682611	4.10227	4.09e-05	0.00097131	**
CfTGFB-09	32.133	1.1722	1.78853	0.655397	0.512212	0.71054
CfTGFB-10	30.695	-0.224059	1.20302	-0.186247	0.852251	0.928047
CfTGFB-11	182.933	-1.54036	0.530655	-2.90276	0.0036989	0.0274373	*
CfTGFB-12	2.45806	1.59754	2.82472	0.565557	0.571695	NA
MyTGFB-01	1464.43	-0.842358	0.206017	-4.08879	4.34e-05	0.00022546
MyTGFB-02	1211.72	0.378614	0.208297	1.81767	0.0691153	0.132632
MyTGFB-03	2367.03	0.150325	0.178151	0.843804	0.398779	0.527219
MyTGFB-04	1284.88	-4.7121	0.800577	-5.88588	3.96e-09	5.34e-08	**
MyTGFB-05	2344.87	-0.07607	0.221301	-0.343739	0.731042	0.813844
MyTGFB-06	1.51366	5.38593	5.53031	0.973892	0.33011	NA
MyTGFB-07	205.649	-2.76462	0.531796	-5.19865	2.01e-07	1.85e-06	**
MyTGFB-08	1735.71	0.836991	0.390046	2.14588	0.0318827	0.0697779
MyTGFB-09	281.722	3.20379	0.748755	4.27882	1.88e-05	0.00010747	**
MyTGFB-10	63.6517	1.32968	0.496991	2.67547	0.00746255	0.020512	*
MyTGFB-11	102.748	-0.0101249	0.858471	-0.0117941	0.99059	0.994301
MyTGFB-12	5.23337	6.6567	5.52708	1.20438	0.228443	0.346134

## Sheet: S3
Supplementary Table S3. TGF-β protein sequences of 19 representative species from the NCBI databases.
Species	Gene ID	Proein Accession Number
Homo sapiens	HsTGFB1	XP_011525544
	HsTGFB2	NP_001129071
	HsTGFB3	NP_003230
	HsINHBA	NP_002183
	HsINHBB	NP_002184
	HsINHBC	NP_005529
	HsINHBE	NP_113667
	HsINHA	NP_002182
	HsGDF1	NP_001483
	HsGDF3	NP_065685
	HsGDF5	NP_000548
	HsGDF6	NP_001001557
	HsGDF7	NP_878248
	HsGDF8	NP_005250
	HsGDF9	NP_005251
	HsGDF10	NP_004953
	HsGDF11	NP_005802
	HsGDF15	NP_004855
	HsBMP2	NP_001191
	HsBMP3	NP_001192
	HsBMP4	NP_001193
	HsBMP5	NP_066551
	HsBMP6	NP_001709
	HsBMP7	NP_001710
	HsBMP8A	NP_861525
	HsBMP8B	NP_001711
	HsBMP9	NP_057288
	HsBMP10	NP_055297
	HsBMP15	NP_005439
	HsNODAL	NP_060525
	HsGDNF	NP_001177397
	HsARTN	NP_476432
	HsNRTN	NP_004549
	HsPSPN	NP_004149
	HsLEFTY1	NP_066277
	HsLEFTY2	NP_003231
	HsAMH	NP_000470
Mus musculus	MmTGFB1	NP_035707
	MmTGFB2	NP_001316036
	MmTGFB3	NP_033394
	MmINHBA	NP_032406
	MmINHBB	NP_032407
	MmINHBC	NP_034695
	MmINHBE	NP_032408
	MmINHA	NP_034694
	MmGDF1	NP_032133
	MmGDF3	NP_032134
	MmGDF5	NP_032135
	MmGDF6	NP_038554
	MmGDF7	NP_001299805
	MmGDF8	NP_034964
	MmGDF9	NP_032136
	MmGDF10	NP_665684
	MmGDF11	NP_034402
	MmGDF15	NP_035949
	MmBMP2	NP_031579
	MmBMP3	NP_001297606
	MmBMP4	NP_031580
	MmBMP5	NP_031581
	MmBMP6	NP_031582
	MmBMP7	NP_031583
	MmBMP8A	NP_001242948
	MmBMP8B	NP_031585
	MmBMP9	NP_062379
	MmBMP10	NP_033886
	MmBMP15	NP_033887
	MmNODAL	NP_038639
	MmGDNF	NP_034405
	MmARTN	NP_033841
	MmNRTN	NP_032764
	MmPSPN	NP_032980
	MmLEFTY1	NP_034224
	MmLEFTY2	NP_796073
	MmAMH	NP_031471
Drosophila melanogaster	DmINHB	NP_651942
	DmActivin-B	NP_651942
	DmActivin	AF454392_1
Danio rerio	DrTGFB1A	NP_878293
	DrTGFB2	NP_919366
	DrTGFB3	NP_919367
	DrINHBAA	NP_570991
	DrINHBAB	NP_001018166
	DrINHBBA	NP_571143
	DrINHBBB	XP_005172993
	DrINHBE	XP_002662616
	DrINHA	NP_001038669
	DrGDF3	NP_571023
	DrGDF5	XP_002662587
	DrGDF6A	NP_001153466
	DrGDF9	NP_001012383
	DrGDF10	XP_691459
	DrGDF11	NP_998140
	DrBMP2	NP_571434
	DrBMP3	NP_001071233
	DrBMP4	NP_571417
	DrBMP5	NP_957345
	DrBMP6	NP_001013357
	DrBMP7A	NP_571396
	DrBMP8A	NP_001038436
	DrBMP9	NP_001165057
	DrBMP10	NP_001124072
	DrBMP15	NP_001018320
	DrADMP	NP_571951
	DrNODAL	NP_571041
	DrARTN	XP_005170818
	DrNRTN	XP_005155771
	DrLEFTY1	NP_571035
	DrLEFTY2	NP_571036
	DrAMH	NP_001007780
	DrGSDF	NP_001108140
Oryzias latipes	OlGSDF	NP_001171213.1
	OlADMP	XP_004079515.1
Oreochromis niloticus	OnGSDF	NP_001266510.1
	OnAMH	CDI30241
	OnADMP	XP_034411944.1
Caenorhabditis elegans	CeDAF7	NP_497265.1
Caenorhabditis remanei	CrDAF7	XP_003103053.1
Micropterus salmoides	MsAMH	WGC89005
Oncorhynchus keta	OkAMH	XP_035635626
Pangasianodon hypophthalmus	PhAMH	XP_026803093
Protopterus annectens	PaAMH	AWT24621.1
Tachysurus fulvidraco	TfAMH	QDM02514.1
Odontesthes hatcheri	OhAMH	AEE60845.1
Salmo salar	SsAMH	AAU85130.1
Oncorhynchus kisutch	OkiAMH	ADV40928.1
Carassius auratus	CaAMH	AHL68989.1
Acanthopagrus schlegelii	AsAMH	ADB22521.1
Epinephelus coioides	EcAMH	AJW76790.1

## Sheet: S4
Supplementary Table S4. The RNA-seq data of three scallop species downloaded from the NCBI SRA database.
SRA Accession Number	Tissues/Stage	Species
SRR5194525	Zygote	Chlamys farreri
SRR5194524	2-8 cell	Chlamys farreri
SRR5194523	Blastula	Chlamys farreri
SRR5194522	Gastrula	Chlamys farreri
SRR5194521	Trochophore	Chlamys farreri
SRR5194520	D-stage veliger	Chlamys farreri
SRR5194519	Early umbo	Chlamys farreri
SRR5194518	Middle umbo	Chlamys farreri
SRR5194517	Late umbo	Chlamys farreri
SRR5194516	Pedi-veliger	Chlamys farreri
SRR5130888	Juvenile	Chlamys farreri
SRR5130887	Male gonad replicate 1	Chlamys farreri
SRR5130883	Male gonad replicate 2	Chlamys farreri
SRR5130863	Male gonad replicate 3	Chlamys farreri
SRR5130886	Female gonad replicate 1	Chlamys farreri
SRR5130875	Female gonad replicate 2	Chlamys farreri
SRR5130872	Female gonad replicate 3	Chlamys farreri
SRR5130890	Mantle replicate 1	Chlamys farreri
SRR5130868	Mantle replicate 2	Chlamys farreri
SRR5130862	Mantle replicate 3	Chlamys farreri
SRR5130864	Striated muscle replicate 1	Chlamys farreri
SRR5130877	Striated muscle replicate 2	Chlamys farreri
SRR5130892	Striated muscle replicate 3	Chlamys farreri
SRR5130865	Kidney replicate 1	Chlamys farreri
SRR5130866	Kidney replicate 2	Chlamys farreri
SRR5130893	Kidney replicate 3	Chlamys farreri
SRR5130867	Smooth muscle replicate 1	Chlamys farreri
SRR5130881	Smooth muscle replicate 2	Chlamys farreri
SRR5130870	Smooth muscle replicate 3	Chlamys farreri
SRR5130871	Eye replicate 1	Chlamys farreri
SRR5130884	Eye replicate 2	Chlamys farreri
SRR5130889	Eye replicate 3	Chlamys farreri
SRR5130880	Foot replicate 1	Chlamys farreri
SRR5130891	Foot replicate 2	Chlamys farreri
SRR5130873	Foot replicate 3	Chlamys farreri
SRR5130878	Hepatopancreas replicate 1	Chlamys farreri
SRR5130894	Hepatopancreas replicate 2	Chlamys farreri
SRR5130874	Hepatopancreas replicate 3	Chlamys farreri
SRR5130882	Gill replicate 1	Chlamys farreri
SRR5130876	Gill replicate 2	Chlamys farreri
SRR5130895	Gill replicate 3	Chlamys farreri
SRR5192503	Hemolymph replicate 1	Chlamys farreri
SRR5192502	Hemolymph replicate 2	Chlamys farreri
SRR5192501	Hemolymph replicate 3	Chlamys farreri
SRR2025018	2-8cell	Mizuhopecten yessoensis
SRR4415805	Blastula	Mizuhopecten yessoensis
SRR4415808	Gastrula	Mizuhopecten yessoensis
SRR4415810	Trochophore	Mizuhopecten yessoensis
SRR4415807	D-stage veliger	Mizuhopecten yessoensis
SRR4415806	Pedi-veliger	Mizuhopecten yessoensis
SRR4415809	Juvenile	Mizuhopecten yessoensis
SRR4415811	Eye replicate 1	Mizuhopecten yessoensis
SRR4428736	Eye replicate 2	Mizuhopecten yessoensis
SRR4415812	Eye replicate 3	Mizuhopecten yessoensis
SRR4415813	Foot replicate 1	Mizuhopecten yessoensis
SRR4431156	Foot replicate 2	Mizuhopecten yessoensis
SRR4415814	Foot replicate 3	Mizuhopecten yessoensis
SRR4415815	Gill replicate 1	Mizuhopecten yessoensis
SRR4428738	Gill replicate 2	Mizuhopecten yessoensis
SRR4415816	Gill replicate 3	Mizuhopecten yessoensis
SRR4415817	Male gonad replicate 1	Mizuhopecten yessoensis
SRR4415826	Male gonad replicate 2	Mizuhopecten yessoensis
SRR4415827	Female gonad	Mizuhopecten yessoensis
SRR4428739	Hemolymph replicate 1	Mizuhopecten yessoensis
SRR4415818	Hemolymph replicate 2	Mizuhopecten yessoensis
SRR4415819	Hepatopancreas replicate 1	Mizuhopecten yessoensis
SRR4431129	Hepatopancreas replicate 2	Mizuhopecten yessoensis
SRR4415820	Hepatopancreas replicate 3	Mizuhopecten yessoensis
SRR4415821	Mantle replicate 1	Mizuhopecten yessoensis
SRR4428737	Mantle replicate 2	Mizuhopecten yessoensis
SRR4415822	Mantle replicate 3	Mizuhopecten yessoensis
SRR4415825	Striated muscle replicate 1	Mizuhopecten yessoensis
SRR4431130	Striated muscle replicate 2	Mizuhopecten yessoensis
SRR4473632	Striated muscle replicate 3	Mizuhopecten yessoensis
SRR4415823	Smooth muscle replicate 1	Mizuhopecten yessoensis
SRR4431155	Smooth muscle replicate 2	Mizuhopecten yessoensis
SRR4415824	Smooth muscle replicate 3	Mizuhopecten yessoensis
SRR17133420	Heat & Hypoxia-1	Argopecten irradians irradians
SRR17133419	Heat & Hypoxia-2	Argopecten irradians irradians
SRR17133418	Heat & Hypoxia-3	Argopecten irradians irradians
SRR17133424	Hypoxia (2mg/L)-1	Argopecten irradians irradians
SRR17133423	Hypoxia (2mg/L)-2	Argopecten irradians irradians
SRR17133422	Hypoxia (2mg/L)-3	Argopecten irradians irradians
SRR17133427	Hypoxia (4mg/L)-1	Argopecten irradians irradians
SRR17133426	Hypoxia (4mg/L)-2	Argopecten irradians irradians
SRR17133425	Hypoxia (4mg/L)-3	Argopecten irradians irradians
SRR17133430	Hypoxia (6mg/L)-1	Argopecten irradians irradians
SRR17133429	Hypoxia (6mg/L)-2	Argopecten irradians irradians
SRR17133428	Hypoxia (6mg/L)-3	Argopecten irradians irradians
SRR17133434	Heat (25℃)-1	Argopecten irradians irradians
SRR17133433	Heat (25℃)-2	Argopecten irradians irradians
SRR17133431	Heat (25℃)-3	Argopecten irradians irradians
SRR17133437	Heat (22℃)-1	Argopecten irradians irradians
SRR17133436	Heat (22℃)-2	Argopecten irradians irradians
SRR17133435	Heat (22℃)-3	Argopecten irradians irradians
SRR17133440	Normal-1	Argopecten irradians irradians
SRR17133439	Normal-2	Argopecten irradians irradians
SRR17133444	Heat & Hypoxia-1	Chlamys farreri
SRR17133442	Heat & Hypoxia-2	Chlamys farreri
SRR17133441	Heat & Hypoxia-3	Chlamys farreri
SRR17133447	Hypoxia (2mg/L)-1	Chlamys farreri
SRR17133446	Hypoxia (2mg/L)-2	Chlamys farreri
SRR17133445	Hypoxia (2mg/L)-3	Chlamys farreri
SRR17133450	Hypoxia (4mg/L)-1	Chlamys farreri
SRR17133449	Hypoxia (4mg/L)-2	Chlamys farreri
SRR17133448	Hypoxia (4mg/L)-3	Chlamys farreri
SRR17133453	Hypoxia (6mg/L)-1	Chlamys farreri
SRR17133452	Hypoxia (6mg/L)-2	Chlamys farreri
SRR17133451	Hypoxia (6mg/L)-3	Chlamys farreri
SRR17133457	Heat (25℃)-1	Chlamys farreri
SRR17133456	Heat (25℃)-2	Chlamys farreri
SRR17133455	Heat (25℃)-3	Chlamys farreri
SRR17133460	Heat (22℃)-1	Chlamys farreri
SRR17133459	Heat (22℃)-2	Chlamys farreri
SRR17133458	Heat (22℃)-3	Chlamys farreri
SRR17133463	Normal-1	Chlamys farreri
SRR17133462	Normal-2	Chlamys farreri
SRR17133461	Normal-3	Chlamys farreri
SRR17133467	Heat & Hypoxia-1	Mizuhopecten yessoensis
SRR17133466	Heat & Hypoxia-2	Mizuhopecten yessoensis
SRR17133464	Heat & Hypoxia-3	Mizuhopecten yessoensis
SRR17133470	Hypoxia (2mg/L)-1	Mizuhopecten yessoensis
SRR17133469	Hypoxia (2mg/L)-2	Mizuhopecten yessoensis
SRR17133468	Hypoxia (2mg/L)-3	Mizuhopecten yessoensis
SRR17133473	Hypoxia (4mg/L)-1	Mizuhopecten yessoensis
SRR17133472	Hypoxia (4mg/L)-2	Mizuhopecten yessoensis
SRR17133471	Hypoxia (4mg/L)-3	Mizuhopecten yessoensis
SRR17133415	Hypoxia (6mg/L)-1	Mizuhopecten yessoensis
SRR17133475	Hypoxia (6mg/L)-2	Mizuhopecten yessoensis
SRR17133474	Hypoxia (6mg/L)-3	Mizuhopecten yessoensis
SRR17133417	Heat (25℃)-2	Mizuhopecten yessoensis
SRR17133416	Heat (25℃)-3	Mizuhopecten yessoensis
SRR17133454	Heat (22℃)-1	Mizuhopecten yessoensis
SRR17133443	Heat (22℃)-2	Mizuhopecten yessoensis
SRR17133432	Heat (22℃)-3	Mizuhopecten yessoensis
SRR17133477	Normal-1	Mizuhopecten yessoensis
SRR17133476	Normal-2	Mizuhopecten yessoensis
SRR17133465	Normal-3	Mizuhopecten yessoensis

## Sheet: S5
Supplementary Table S5. Primer sequences and annealing temperature used for RT-qPCR.
Gene	Forward primer (5' to 3')	Reverse primer (5' to 3')	Product size (bp)
CfTGFB-01	ACGAGGCTGTTGGATGTGA	ACGGATGGTTGTTATACGGTAA	151
CfTGFB-02	GGTCGGCAGTCAATTATGGTT	GCTTGCTCTCGTGGTGTTC	111
CfTGFB-03	CCAATGACGACGAGGAGGA	GCGATAATCCAATTCTGCCATC	127
CfTGFB-05	TTGGATGGCAGTGGTACGA	GGCATGGAATGATGGCGAAT	160
CfTGFB-08	ATTGTGACCAGCGAGAAGAGA	GCAGTAATAGGCAGCGTAAGTT	113
CfTGFB-09	GAAGTGAAGAGGTCGGTAATGC	CGTGGAGTTCGGACATTGTG	176
Actin	CAATCTACGAAGGTTATGCC	CCTGTTCAAAGTCAAGTGC	186
